# Supplementary material for: The emergence and spread of one Coxsackievirus A16 Genogroup D novel recombinant strain that caused a clustering HFMD outbreak in Shanghai, China, 2016
Source: Emerg Microbes Infect. 2018 Jul 18;7:131. doi: 10.1038/s41426-018-0134-x (PMC6052075; doi:10.1038/s41426-018-0134-x)
Supplement: Supplementary file 2 — Table S1 [file 41426_2018_134_MOESM2_ESM.xlsx]

## Sheet: Sheet1
Region	Identity(%)
	Genogroup A	Genogroup B		Genogroup D	Outgroup
	Prototype	B1a	B1b		EV71 (Prototype)
Genome	78.15	82.15	82.57	92.26-98.82	76.47
5'UTR	87.17	87.95	89.05	96.24-99.06	84.51
P1	76.92	84.74	85.5	93.74-98.87	69.19
VP4	80.19	87.92	86.47	94.69-100.00	69.57
VP2	76.9	83.86	85.96	93.83-99.08	72.05
VP3	78.93	85.4	85.54	94.08-98.48	70.8
VP1	75.31	84.96	85.07	93.38-98.99	65.43
P2	78.18	79.21	80.37	90.88-98.44	81.12
2A	77.11	78.22	79.78	93.78-98.44	79.56
2B	75.34	79.73	80.41	92.57-98.31	82.09
2C	79.51	79.51	80.63	89.05-98.48	81.54
P3	76.73	79.48	79	90.41-98.89	79
3A	76.36	74.03	72.09	75.97-98.45	75.19
3B	68.18	69.7	68.18	72.73-100	72.73
3C	76.87	77.41	78.14	87.25-98.18	77.6
3D	77.16	81.8	81.15	95.21-99.20	80.57
